# Supplementary material for: Comparative SARS-CoV-2 Omicron BA.5 variant and D614G-Wuhan strain infections in ferrets: insights into attenuation and disease progression during subclinical to mild COVID-19
Source: Front Vet Sci. 2024 Aug 15;11:1435464. doi: 10.3389/fvets.2024.1435464 (PMC11358085; doi:10.3389/fvets.2024.1435464)
Supplement: SUPPLEMENTARY TABLE S1 — Complete clinical score for each clinical sign for the animals sacrificed on 7 dpi (D614G-Wuhan group: H1, H2; Omicron group: H7, H8), 14 dpi (D614G-Wuhan group: H3, H4; Omicron group: H9, H10) and 21 dpi (D614G-Wuhan group: H5, H6; Omicron group: H11, H12). Each clinical sign is evaluated from 0 to 2. [file Table_1.XLSX]

## Sheet: Hoja1
	Weight loss				Hair appearance				Level of activity				Popliteal lymph nodes				Respiratory signs				Neurological signs
	H1	H2	H7	H8	H1	H2	H7	H8	H1	H2	H7	H8	H1	H2	H7	H8	H1	H2	H7	H8	H1	H2	H7	H8
1 dpi	0	0	0	0	0	0	0	0	0	0	0	0	0	0	0	0	0	0	0	0	0	0	0	0
2 dpi	0	0	0	0	0	0	0	0	0	0	0	0	0	0	0	0	0	0	0	0	0	0	0	0
3 dpi	0	0	0	0	0	0	1	0	0	0	0	0	0	0	0	0	0	0	0	0	0	0	0	0
4 dpi	0	0	0	0	0	0	0	0	1	0	0	0	0	0	0	0	0	0	0	0	0	0	0	0
5 dpi	0	0	0	0	0	0	0	0	2	0	0	0	0	0	0	0	0	0	0	0	1	0	0	0
6 dpi	0	0	0	0	1	0	0	0	0	0	0	0	0	0	0	0	0	0	0	0	0	0	0	0
7 dpi	0	0	0	0	0	0	0	0	0	0	0	0	0	0	0	0	0	0	0	0	0	0	0	0
	Weight loss				Hair appearance				Level of activity				Popliteal lymph nodes				Respiratory signs				Neurological signs
	H3	H4	H9	H10	H3	H4	H9	H10	H3	H4	H9	H10	H3	H4	H9	H10	H3	H4	H9	H10	H3	H4	H9	H10
1 dpi	0	0	0	0	0	0	0	0	0	0	1	0	0	0	0	0	0	0	0	0	0	0	0	1
2 dpi	0	0	0	0	0	0	0	0	0	0	0	0	0	0	0	0	0	0	0	0	0	0	0	0
3 dpi	0	0	0	0	0	0	0	0	0	0	1	0	0	0	0	0	0	0	0	0	0	0	0	0
4 dpi	0	0	0	0	0	0	0	0	0	0	0	0	0	0	1	0	0	0	0	0	0	0	0	0
5 dpi	0	0	0	0	0	0	0	0	0	0	0	0	0	0	0	0	0	0	0	0	0	0	0	0
6 dpi	0	0	0	0	0	0	0	0	0	0	0	0	0	0	0	0	0	0	0	0	0	0	0	0
7 dpi	0	0	0	0	0	1	0	0	0	0	0	0	0	1	1	0	0	0	0	0	0	0	0	0
8 dpi	0	0	0	0	0	0	0	0	0	0	0	0	0	0	0	0	0	0	0	0	0	0	0	0
9 dpi	0	0	0	0	0	1	1	0	0	0	0	0	0	1	0	0	0	0	0	0	0	0	0	0
10 dpi	0	0	0	0	0	0	0	0	1	0	0	0	0	0	0	0	0	0	0	0	0	0	0	0
11 dpi	0	0	1	0	0	0	0	0	1	0	0	0	0	0	0	0	0	0	0	0	0	0	0	0
12 dpi	0	0	1	0	0	0	1	0	0	0	0	0	0	0	0	0	0	0	0	0	0	0	1	0
13 dpi	0	0	0	0	0	0	0	0	0	0	0	0	0	0	0	0	0	0	0	0	0	0	0	0
14 dpi	0	0	0	0	0	0	0	0	0	0	0	0	0	0	0	0	0	0	0	0	0	0	1	0
	Weight loss				Hair appearance				Level of activity				Popliteal lymph nodes				Respiratory signs				Neurological signs
	H5	H6	H11	H12	H5	H6	H11	H12	H5	H6	H11	H12	H5	H6	H11	H12	H5	H6	H11	H12	H5	H6	H11	H12
1 dpi	0	0	0	0	0	0	0	1	0	0	0	1	0	0	0	0	0	0	0	0	0	0	0	0
2 dpi	0	0	0	0	1	0	0	2	1	0	0	1	0	0	0	0	0	0	0	0	0	0	0	0
3 dpi	0	0	0	0	1	0	0	2	0	0	0	0	0	0	0	0	0	0	0	0	0	0	0	0
4 dpi	0	0	0	0	0	0	0	1	0	0	0	0	0	0	1	0	0	0	0	0	0	0	0	0
5 dpi	0	0	0	0	0	0	0	1	0	0	0	0	0	0	0	0	0	0	0	0	0	0	0	0
6 dpi	0	0	0	0	0	0	0	1	1	0	0	0	0	0	0	0	0	0	0	0	0	0	0	0
7 dpi	0	0	0	0	0	0	0	1	0	0	0	0	0	0	0	0	0	0	0	0	0	0	0	0
8 dpi	0	0	0	1	1	0	0	0	1	0	0	0	0	0	0	0	0	0	0	0	0	0	0	0
9 dpi	0	0	0	1	0	0	0	0	0	0	0	0	0	0	0	0	0	0	0	0	0	0	0	0
10 dpi	0	0	0	1	1	0	0	0	0	0	0	0	0	0	0	0	0	0	0	0	0	0	0	0
11 dpi	0	0	0	1	1	0	0	0	0	0	0	0	0	0	0	0	0	0	0	0	0	0	0	0
12 dpi	0	0	0	1	1	0	0	2	0	0	0	0	0	0	0	0	0	0	0	0	0	0	0	0
13 dpi	0	0	0	1	0	0	0	2	0	0	0	0	0	0	0	0	0	0	0	0	0	0	0	0
14 dpi	0	0	0	3	1	0	0	2	0	0	0	1	0	0	0	0	0	0	0	0	0	0	0	1
15 dpi	0	0	0	3	0	0	0	2	0	0	0	0	0	0	0	0	0	0	0	0	0	0	0	0
16 dpi	0	0	0	3	1	0	0	2	1	0	0	0	0	0	0	0	0	0	0	0	0	0	0	0
17 dpi	0	0	0	3	1	0	0	2	0	0	0	0	0	0	0	0	0	0	0	0	0	0	0	0
18 dpi	0	0	0	3	1	0	0	2	0	0	0	0	0	0	0	0	0	0	0	0	0	0	0	0
19 dpi	0	0	0	3	0	0	0	2	0	0	0	0	0	0	0	0	0	0	0	0	0	0	0	0
20 dpi	0	0	0	3	0	0	0	2	0	0	0	0	0	0	0	0	0	0	0	0	0	0	0	0
21 dpi	0	0	0	3	1	0	0	2	0	0	0	0	0	0	0	0	0	0	0	0	0	0	0	0
