# Supplementary material for: Comparative SARS-CoV-2 Omicron BA.5 variant and D614G-Wuhan strain infections in ferrets: insights into attenuation and disease progression during subclinical to mild COVID-19
Source: Front Vet Sci. 2024 Aug 15;11:1435464. doi: 10.3389/fvets.2024.1435464 (PMC11358085; doi:10.3389/fvets.2024.1435464)
Supplement: SUPPLEMENTARY TABLE S2 — Viral loads measured in copies/μl from all the 40 tissues analyzed by RT-qPCR for each animal both in D614G-Wuhan group and Omicron group. [file Table_2.XLSX]

## Sheet: Hoja1
	H1	H2	H3	H4	H5	H6	H7	H8	H9	H10	H11	H12
Cage	Cage 1	Cage 1	Cage 1	Cage 2	Cage 2	Cage 2	Cage 3	Cage 3	Cage 3	Cage 4	Cage 4	Cage 4
Infection	Wuhan	Wuhan	Wuhan	Wuhan	Wuhan	Wuhan	Omicron	Omicron	Omicron	Omicron	Omicron	Omicron
Sacrifice	7 dpi	7 dpi	14 dpi	14 dpi	21 dpi	21 dpi	7 dpi	7 dpi	14 dpi	14 dpi	21 dpi	21 dpi
Tissues	copies/uL
Cervical lymph node	0	0	0	0	0	0	0	0	0	0	0	0
Popliteal lymph node	0	0	0	0	0	0	2.75264	0	0	0	0	0
Parotid lymph node	0	0	0	0	0	0	0	0	0	0	0	0
Retropharyngeal lymph node	4.25674	3.47342	0	3.36024	2.28354	3.54341	0	2.68414	0	0	0	0
Submandibular lymph node	0	0	0	0	0	0	1.94401	0	0	0	0	0
Mediastinal lymph node	3.61241	4.42254	0	0	0	0	2.16441	0	0	0	0	0
Left tracheobronchial lymph node	3.8487	2.64145	0	0	0	0	2.92986	2.61415	0	0	0	0
Mesenteric lymph node (jejunum)	2.50841	2.98198	0	0	0	0	4.00208	2.1659	0	0	0	0
Mesenteric lymph node (colon)	2.8688	0	0	0	0	0	0	0	0	0	0	0
Brain	2.99687	4.73428	0	0	0	0	0	0	0	0	0	0
Cerebellum	3.51363	3.58163	0	0	0	0	0	0	0	0	0	0
Spinal cord	3.58362	2.76605	0	0	0	0	0	0	0	0	0	0
Bone marrow	2.54118	0	0	2.84051	0	0	2.04825	2.74172	0	0	0	0
Parotid salivary gland	0	0	0	0	0	0	0	0	0	0	0	0
Mandibular salivary gland	0	0	0	0	0	0	1.49278	0	0	0	0	0
Nasal turbinates	4.74321	4.47913	0	0	3.12792	0	4.2071	0	0	0	0	0
Palatine tonsil	6.84795	3.99464	0	0	0	0	2.98198	4.65733	0	0	0	0
Lingual tonsil	5.23366	4.36495	0	0	0	0	2.06761	2.36446	0	0	0	0
Bladder	2.5516	3.34038	0	0	0	0	0	0	0	0	0	0
Trachea	3.38407	2.5928	0	0	0	0	0	1.37364	0	0	0	0
Thymus	0	0	0	0	0	0	0	0	0	0	0	0
Spleen	3.8338	2.3029	0	0	0	0	0	0	0	0	0	0
Heart	2.93135	2.88071	0	0	0	0	0	1.68786	0	0	0	0
Left cranial lobe	3.64815	2.0825	0	0	0	0	2.25525	2.54118	0	0	0	0
Left caudal lobe	2.91497	2.93879	0	0	0	0	0	2.73775	0	0	0	0
Right cranial lobe	0	2.08548	0	0	0	0	0	2.89263	0	0	0	0
Right middle lobe	0	0	0	0	0	0	2.58436	2.57692	0	0	0	0
Accesory lobe	2.66776	0	0	0	0	0	2.70499	0	0	0	0	0
Right caudal lobe	2.41162	2.32971	0	0	0	0	0	2.06314	0	0	0	0
Liver	3.24557	2.56897	0	0	0	0	0	0	0	0	0	0
Gallbladder	2.54267	2.68563	0	0	0	0	0	3.06091	0	0	2.34162	0
Kidney	0	2.30886	0	0	0	0	0	2.43296	0	0	0	0
Adrenal gland	3.07133	0	0	0	0	0	0	0	0	0	0	0
Gonads	3.97081	0	0	0	0	0	0	0	0	0	0	0
Stomach	3.33244	3.80402	0	0	0	0	2.6484	2.14803	0	0	0	0
Duodenum	3.8338	2.99886	0	0	0	0	0	2.22249	0	0	0	0
Pancreas	4.19568	4.01847	0	0	0	0	0	2.49253	0	0	0	0
Jejunum	4.67818	2.37935	0	0	0	0	0	2.19121	0	0	0	0
Colon	4.01996	2.39325	0	0	0	0	1.70871	2.84696	0	0	0	0
Rectum	4.07506	2.70896	0	0	0	0	2.22844	2.63152	0	0	0	0
